# Supplementary material for: A natural bacterial pathogen of C. elegans uses a small RNA to induce transgenerational inheritance of learned avoidance
Source: PLoS Genet. 2024 Mar 28;20(3):e1011178. doi: 10.1371/journal.pgen.1011178 (PMC10977744; doi:10.1371/journal.pgen.1011178)
Supplement: S1 Data — (XLSX) [file pgen.1011178.s005.xlsx]

## Sheet: Figure 1
Figure 1B
Choice index
OP50-trained	MSPm1-trained
-0.5	-0.365854
-0.361111	-0.170732
-0.418182	-0.516129
-0.263158	-0.285714
0.0344828	-0.287356
-0.308642	-0.111111
-0.210526	-0.181818
-0.2	-0.0566038
0.025641	-0.275
-0.189189	-0.298701
0.0714286	-0.428571
-0.108434	-0.416667
-0.266667	-0.314286
-0.418182	-0.391304
Figure 1C
Choice index
OP50-trained	Jub38-trained
-0.277108	-0.254902
-0.44	-0.272727
0.176471	-0.102564
-0.425	-0.589286
-0.137931	-0.358974
-0.0181818	0.355932
-0.363636	-0.238095
-0.294118	-0.203704
-0.333333	-0.408451
-0.386667	-0.0625
-0.508197	-0.768116
-0.411765	-0.555556
-0.106383	-0.466667
-0.546667	-0.90625
-0.0416667	-0.152542
-0.625	-0.732143
-0.413333	-0.505155
-0.520833	-0.238095
-0.72973	-0.590909
0.0933333	-0.212766
-0.421053	-0.0704225
-0.1875	-0.36
-0.0175439	-0.265306
-0.45
-0.549296
Figure 1D
Choice index
OP50-trained	Jub66-trained
-0.782609	-0.542857
0.272727	-0.478261
-0.560976	-0.658537
-0.464286	-0.565217
-0.487179	-0.692308
-0.318182	-0.4375
-0.72	-0.428571
-0.384615	-0.148936
-0.948718	-0.644444
-0.566667	-0.538462
-0.186441	-0.862069
-0.384615	-0.402985
-0.456311	-0.346667
-0.568627	-0.65625
-0.609756	-0.65
-0.72549	-0.45679
-0.538462	-0.291667
	-0.529412
	-0.442308
Figure 1E
Choice index
OP50-trained	Myb10-trained
0.24	-0.639344
-0.0666667	-0.476191
-0.515151	-0.689655
-0.512195	-0.403509
-0.209302	-0.428571
-0.298701	-0.636364
-0.533333	-0.558824
-0.723404	-0.560976
-0.466667	-0.0843373
-0.0512821	-0.271028
-0.207207	-0.393939
-0.325843	-0.142857
-0.384615	-0.111111
-0.172414	-0.258427
-0.333333	-0.142857
-0.506173	-0.265823
-0.438016	-0.868421
-0.185185	-0.563636
	-0.612245
Figure 1F
Choice index
OP50-trained	Myb71-trained
0.142857	0
0.025641	0.325
-0.104478	0.183673
0.0454546	0.261261
0.104478	0.166667
0.230769	0.0149254
0.0434783	0
-0.0540541	0.0222222
-0.03125	0.108911
0.121951	0.234783
-0.28	0.0707071
0.0909091	0.0178571
-0.371429	-0.0294118
-0.393939	0.0204082
0.0909091	0.230769
0.116279	0.192982
0.137931	0.25641
0.298701	-0.0169492
0.28	0.294118
-0.428571	0.142857
-0.387755	0.488
0	0.362637
0.591837	0
-0.508197	0.0526316
-0.466667	0.211268
-0.612903	0.432836
-0.421053	0.357143
0.304348	0.102041
-0.5	0.142857
-0.428571
Figure 1G
Choice index
OP50-trained	Cen2ent1-trained
-0.387755	-0.4375
-0.866667	-0.438597
-0.346154	-0.4
-0.636364	-0.0285714
-0.416667	0.08
-0.703704	-0.272727
-0.567568	-0.714286
-0.333333	-0.692308
-0.333333	-0.272727
-0.478261	-0.246377
-0.641026	0.0277778
-0.266667	-0.444444
-0.418605	-0.142857
-0.25	-0.393258
-0.0857143	-0.392857
0.012987	-0.285714
-0.515151	0
-0.522727	-0.116883
-0.265306	-0.217391
-0.529412	-0.341772
-0.428571	-0.505376
-0.423729	0
-0.333333	-0.52381
-0.392857	-0.426471
-0.350993	-0.304348
-0.660377	-0.388889
-0.3	-0.190476
-0.366337	-0.307692
	-0.16
	-0.257143
	-0.311111
Figure 1H
Choice index
OP50-trained	Jub19-trained
-0.39759	0.0869565
-0.545454	-0.0967742
-0.482143	0.0877193
-0.732394	-0.206349
-0.425	0.0425532
-0.490196	0.0232558
-0.647059	-0.0769231
-0.27027	0.0666667
-0.410526	-0.953488
-0.0526316	-0.60396
0.125	-0.272727
-0.133333	-0.283019
-0.606557	0.0508475
-0.213483	0.0645161
-0.166667	-0.116883
-0.09375	-0.1
-0.125	-0.27451
-0.176471	-0.389831
-0.253333	-0.64557
-0.603774	-0.0153846
-0.209302	-0.280899
-0.2	-0.206897
-0.326531	-0.333333
-0.425	-0.232877
-0.355556	-0.381818
-0.322581	-0.29078
-0.21519	-0.488889
0.0508475	-0.142857
-0.106383	-0.115942
-0.212121	-0.288889
-0.244444	-0.246377
-0.09375	-0.0344828
	-0.128205
	-0.323529
	-0.419355
	-0.259842
Figure 1I
Choice index
OP50-trained	Bigb0170-trained
-0.0153846	-0.0508475
-0.118644	-0.173333
-0.0512821	-0.3125
-0.159091	0.155556
-0.291667	0.414634
0.0344828	-0.103448
-0.285714	0.0752688
0.0756302	-0.120879
0.193548	-0.288889
-0.0714286	-0.495146
-0.489362	-0.28125
-0.222222	-0.126984
0.0285714	-0.274725
-0.132076	-0.272727
-0.047619	-0.253731
-0.0909091	0.123288
-0.147059	-0.1875
-0.129032	0.0344828
-0.323077	-0.0833333
	0.114754
	-0.0537634
Figure 1J
Choice index
OP50-trained	GRb0427-trained
-0.3	-0.119266
-0.315315	-0.217391
-0.395833	0.129032
-0.476923	0.0588235
-0.478261	-0.0463576
-0.357143	-0.405941
-0.148148	0.0845771
-0.54717	0.111111
-0.6	0.167464
-0.263158	0.157895
-0.171717	-0.351351
-0.647059	-0.263158
-0.323529	-0.294118
-0.376623	-0.047619
-0.323944	-0.186813
-0.325581	-0.434783
-0.5625	-0.0909091
-0.457627
-0.545454
Figure 1L
Choice index
F1 of OP50-trained P0	F1 of Myb71-trained P0
-0.64	-0.65625
-0.565217	-0.292308
-0.811321	-0.788462
-0.58209	-0.511111
-0.304348	-0.473684
-0.478261	-0.150685
-0.686275	-0.609756
0.0769231	-0.828571
-0.522388	-0.333333
-0.785714	-0.659574
-0.571429	-0.476191
-0.569231	-0.207547
-0.8125	-0.410526
-0.633803	-0.160494
-0.621622	-0.0126582
-0.384615	-0.714286
-0.287356	-0.641026
-0.21875	-0.811321
-0.176471	-0.681818
-0.425287	-0.666667
-0.714286	-0.555556
-0.441177	-0.605263
Figure 1M
Choice index
F1 of OP50-trained P0	F1 of Cen2ent1-trained P0
-0.363636	-0.789474
-0.636364	-0.763636
-0.323944	-0.615385
-0.416667	-0.494505
-0.555556	-0.536842
-0.387755	-0.267606
-0.603774	-0.194444
-0.673469	-0.538462
-0.371429	-0.595745
-0.344262	-0.663551
-0.333333	-0.571429
-0.68	-0.433333
-0.426229	-0.659574
-0.494253	-0.644444
-0.320755	-0.567568
-0.570094	-0.651007
-0.552239	-0.481482
-0.697674	-0.557143
-0.401575	-0.603774
-0.243243	-0.655172
-0.411765	-0.787879
-0.522936	-0.573529
-0.802817	-0.392405
-0.441441	-0.469697
Figure 1N
Choice index
F1 of OP50-trained P0	F1 of GRb0427-trained P0
-0.304348	0.0714286
-0.24	-0.148936
-0.402985	-0.72549
-0.6	0.0117647
-0.307087	-0.189189
-0.36	-0.449275
-0.913043	-0.170213
-0.473684	-0.195652
-0.46789	0.234783
-0.470588	-0.481481
0.179487	-0.125926
-0.267606	-0.153846
-0.539568	-0.129252
-0.2	0.206897
-0.695238	-0.139014
-0.814815	0.131783
-0.486726	-0.287671
-0.239437	-0.112245
-0.466667	-0.106667
-0.516129	-0.298701

## Sheet: Figure 2
Figure 2B
Survival; 0-censored, 1-dead
Hours	GRB0427-trained	OP50-trained
20	1
20	1
20	1
20	1
20	1
20	1
20	1
20	1
20	1
20	1
20	1
20	1
20	1
20	1
20	1
20	1
20	1
20	1
20	1
20	1
20	1
20	1
20	1
20	1
20	1
20	1
20	1
20	1
20	1
20	1
20	1
20	1
20	1
20	1
20	1
20	1
20	1
20	1
20	1
20	1
20	1
20	1
20	1
20	1
20	1
20	1
20	1
20	1
20	1
20	1
20	1
20	1
20	1
20	1
20	1
20	1
20	0
20	0
20	0
20	0
20	0
20	0
20	0
20	0
20	0
20	0
20	0
20	0
20	0
20	0
20	0
20	0
20	0
20	0
20	0
20	0
20	0
20	0
20	0
20	0
20	0
20	0
20	0
20	0
20	0
20	0
20	0
20	0
20	0
20	0
20	0
20	0
20	0
20	0
20	0
20	0
20	0
20	0
27	1
27	1
27	1
27	1
27	1
27	1
27	1
27	0
27	0
33	0
33	0
33	0
33	0
33	0
43	0
43	0
43	0
43	1
43	1
43	1
43	1
43	1
43	1
43	1
43	1
43	1
56	1
56	1
56	1
56	1
56	1
56	1
68	1
68	1
73	1
73	1
92	1
92	1
96	1
113	1
113	1
113	1
113	1
113	1
113	1
113	1
113	1
113	1
113	1
20		0
27		0
33		0
43		0
56		0
68		0
73		0
92		0
96		0
113		0
Figure 2D
ASI daf-7::GFP (arbitrary units)
OP50-trained P0	GRb0427-trained P0
635.78	1815.89
529.08	1500.07
734.04	2533.8
779.01	939.51
572.15	884.04
509.17	707.17
824.52	770.17
681.69	740.36
587.07	674.09
961.91	622.94
863.25	1307.38
588.25	811.26
768	1015.87
983.84	661.9
885.6	656.29
459.45	756.74
493.93	880.41
927.29	743.4
861.21	1244.08
864.04	951.54
789.66	810.17
477.74	809.95
460.94	893.4
631.09	871.54
539.33	692.17
514.11	477.18
669.62	682.73
485.92	693.5
525.29	903.22
1144.57	844.36
1368.44	1159.42
744.2	1085.67
601.77	700.28
720.26	1019.39
639.2	558.11
518.44	595.58
677.65	550.45
598.26	708.43
463.71	1110.91
521.79	1143.54
608.27	887.31
492.29	765.94
487.97	1034.62
564.34	760.51
465.38	805.19
485.87	537.39
436.1	607.37
502.77	872.34
643.9	683.7
938.64	742.64
520.9	731.91
	1060.7
	807.81
	636.28
	580.46
	1178.14
	1040.74
	687.68
	1092.54
Figure 2F
ASI daf-7::GFP (arbitrary units)
OP50-trained P0	PA14-trained P0	GRb0427-trained P0
2215.2	1350.63	2340.19
1525.3	1100.09	1502.06
1047.12	2318.64	1882.84
754.1	1481.49	1099.58
767.8	2788.5	1186.95
1043.32	2442.58	1116.51
1025.27	1117.51	3514.91
799.23	1749.09	4159.61
1547.8	1693.74	1308
798.38	1015.49	1586.82
1550.16	1839.3	2356.35
672.51	1696.9	1708.94
791.68	1396.25	1401.83
1217.37	1457.1	811.3
1359.57	822.5	1109.97
1469.55	576.22	1267.1
1708.35	1062.99	2131.34
1414.11	1161.18	817.22
1245.22	1784.24	1651.01
969	2030.02	1187.78
738.94	1465.02	664.89
1867.05	1631.08	585.67
2044.04	1815.65	1385.76
1213.6	1223.61	1597.38
1009.27	1902.2	2447.4
1555.15	2074.83	1179.11
732.73	2275.32	1476.69
978.42	1855.13	1283.69
1268.84	1525.58	2477.89
986.01	1132.82	2121.75
1059.77	1013.63
1761.98	1542.33
2193.39	5122.94
1269.63	4215.93
1186.17	2376.8
1263.86	1231.08
955.94	1526.95
896.34	1510.7
1027.78	1356.46
	1345.77
Figure 2H
irg-1p::GFP intensity
OP50-trained	PA14-trained	GRb0427-trained
66.182	344.111	84.559
79.094	294.407	121.439
82.013	295.708	85.69
78.505	381.05	123.054
82.994	368.027	134.318
112.331	261.922	119.268
105.13	530.657	160.749
92.281	549.149	124.189
87.269	412.993	105.781
67.238	582.575	138.247
80.163	728.382	177.507
78.644	544.227	167.171
76.167	614.195	93.992
88.981	397.909	205.854
76.866	708.2	92.918
113.934	483.173	125.713
80.551	505.585	89.758
73.66	466.241	165.371
80.142	442.692	90.043
75.342	305.5	237.852
81.382		162.581
77.599		129.449
84.737		83.966
81.67		146.643
		109.214
		137.743
		130.496
		248.523
		135.563

## Sheet: Figure 3
Figure 3B
ASI daf-7::GFP (arbitrary units)
F1 of OP50-trained P0	F1 of GRb0427-trained P0
560.32	855.32
639.12	858.74
903.21	2943.07
1108.68	735.35
858.99	2676.96
691.92	1359.43
1499.6	3832.01
735.1	1428.34
714.63	3628.54
1072.34	1172.78
752.11	960.84
898.66	1045.94
651.01	1456.38
664.63	1537.31
840.62	1704.1
1050.31	695.76
1182.25	1225.02
562.78	756.3
1079.16	1032.27
765.63	705.96
2018.46	1201.19
715.11	1086.99
1160.16	1129.38
1896.43	1153.15
579.02	920.47
522.02	653.91
509.61	1052
774.08	879.19
1008.65	959.21
1188.79	507.66
1007.38	839.35
1119.13	1055.59
1136.7	803.29
922.25	592.27
895.84	3170.14
654.11	951.62
785.14	1311.93
661.4	1429.67
2492.08	1620.47
1071.54	1357.33
684.15	1321.08
701.84	1538.92
1057.99	2413.24
573.57	1580.4
2040.88	2683.47
1173.8	687.47
837.02	1510.07
621.33	1960.95
1480.6	2228.39
859.99	1105.26
628.73	1179.97
1106.39	666.46
998.72	2363.68
1436.76	801.29
633.24	1274.04
530.13	667.67
1236.83	978.46
1248.01	1373.31
1094.27	1638.92
995.28	1120.08
	2271.33
	780.12
	2193.79
	1573.11
	1651.93
	1408.79
Figure 3C
ASI daf-7::GFP (arbitrary units)
F2 of OP50-trained P0	F2 of GRb0427-trained P0
1323.56	1307.89
1234.93	1550.17
896.35	1217.14
663.21	1145.23
1287.45	2312.87
1154.01	2400.22
1113.18	1252.88
852.95	2231.67
1498.34	1205.4
788.83	1047.14
970.88	737.39
703.86	941.61
940.01	1232.63
603.59	1173.95
784	1135.75
907.96	2128.66
1041.94	1537.57
921.49	3658.36
1688.14	1727.38
1270.82	722.61
1547.19	733.14
1000.37	863.9
1398.71	608.39
781.54	4856.24
754.08	4723.16
704.22	1223.16
1248.26	1033.85
632.1	2361.12
1852.69	2466.7
959.48	3048.28
1132	2746.26
677.28	1710.2
741.01	1210.83
528.32	1151.23
977.05	1131.01
722.32	826.3
1451.19	2355.37
766.04	2146.15
1049.96	1025.06
768.54	923.54
911.54	3077.26
1960.09	1723.7
1265.4	1598.29
975.76	1051.85
	1926.41
	1279.92
	1042.3
	921.76
	1225.56
	528.97
Figure 3D
ASI daf-7::GFP (arbitrary units)
F4 of OP50-trained P0	F4 of GRb0427-trained P0
884.22	800.59
602.64	931.87
935.17	935.2
519.28	549.08
860.49	700.46
592.28	576.46
874.51	760.59
502.75	630.17
539.44	942.91
699.63	568.59
483.34	632.8
485.48	524.21
666.77	797.66
529.07	539.86
677.59	1065.07
848.17	909.37
774.33	615.65
804.62	580.43
1645.9	1307.5
958.49	1195.72
1187.68	1462.7
1279.53	664.89
683.07	986.13
489.31	577.54
541.34	890.28
530.05	652.47
1125.15	662.04
596.87	752.43
641.83	1184.53
564.94	666.77
608.33	609.73
605.5	481.48
767.41	1303.5
531.72	1063.8
562.44	1057.6
641.92	719.04
643.57	870.1
631.83	651.27
636.81	1565.79
771.17	518.06
945.42	979.86
630.04	766.15
530.9	911.03
495.56	882.72
720.17	799.58
581.4	557.8
	503.13
	547.01
	561.44
	565.2
	1104.51
	735.86
	772.38
	699.01
	977.93
	520.97
	1003.12
	1178.31
	959.09
	564.24
	879.86
	654.46
	1013.1
	1011.75
F5 of OP50-trained P0	F5 of GRb0427-trained P0
846.58	808.7
859.39	621.46
509.18	898.22
583.8	1381.26
632.27	1612.84
772.95	1690.14
836.54	1574.07
1514.52	513.01
1278.76	1101.96
1349.61	565.39
754.65	708.29
780.75	732.18
738.38	489.17
1375.44	669.81
797.84	977.92
785.89	1241.78
1691.17	1837.57
686.97	1138.11
866.02	875.09
909.69	1525.4
2071.54	1003.53
858.44	920.74
2009.31	1256.8
2169.79	609.39
714.49	2074.98
909.06	1832.16
842.03	752.26
1396.78	1166.5
1565.43	1537.9
1109.13	2070.26
1469.95	2134.68
1152.79	1398.58
733.25	1532.91
1543.6	721.49
628.98	812.76
590.58	823.28
1673.55	697.06
1748.08	838.81
732.13	1090.08
648.22	1119.34
1443.78	910.41
1279.63	1109.52
	703.53
	1651.95
	1206.96
	1291.97
	1072.97
	586.44
	747.21
	859.69
	889.54
	603.82
	1243.5
	1226.44
Figure 3E
N2 Choice index
OP50-trained P0	GRb0427-trained P0	F1 of OP50-trained P0	F1 of GRb0427-trained P0	F2 of OP50-trained P0	F2 of GRb0427-trained P0	F3 of OP50-trained P0	F3 of GRb0427-trained P0	F4 of OP50-trained P0	F4 of GRb0427-trained P0	F5 of OP50-trained P0	F5 of GRb0427-trained P0
0	0.166667	0.179487	-0.125926	-0.502262	-0.113636	-0.142857	-0.282051	-0.817073	0.089701	-0.5	-0.375887
-0.792208	-0.296296	-0.267606	-0.153846	-0.221374	0.19	-0.387097	-0.0852713	-0.433962	0.0645161	-0.443038	0.1
-0.607143	-0.214815	-0.539568	-0.129252	-0.0843373	-0.321429	-0.382353	-0.0375	-0.427896	-0.625442	-0.173913	-0.179487
-0.473684	-0.493151	-0.2	0.206897	-0.271186	0.0227273	-0.543307	0.0142857	-0.315985	-0.023622	-0.432836	-0.529412
0.0909091	-0.113044	-0.695238	-0.139014	-0.142857	0.113772	-0.166667	0.294798	-0.448649	0.276102	-0.382979	-0.222222
0.189189	-0.318681	-0.814815	0.131783	0.0319149	0.0742857	-0.253968	-0.0547264	-0.48265	-0.425868	0.228916	-0.0740741
-0.0947368	-0.384615	-0.486726	-0.287671	-0.225806	0.113043	0	-0.0615385	-0.292929	-0.381295	-0.452229	-0.285714
-0.283019	-0.291667	-0.239437	-0.112245	-0.222222	-0.0055249	-0.0062893	0.26087	-0.360996	0.00497512	0.202614	0.0963855
-0.541985	-0.323077	-0.466667	-0.106667	-0.316456	-0.24183	-0.471154	0.208333	-0.325052	-0.222222	-0.0843373	-0.150685
-0.30303	-0.225806	-0.516129	-0.298701	-0.604061	-0.211111	-0.220339	0.258621	-0.268293	-0.232432	0.0379747	-0.310735
-0.45	0.28	-0.464286	-0.157895	-0.134021	0.12766	-0.0196078	0.333333	-0.0410959	0.153846	-0.610619	-0.73913
-0.0752688	0.188679	-0.620253	0.129771	-0.257143	0.170732	-0.55	-0.176471	-0.653333	0.170732	-0.153846	-0.12
-0.5	0.41573	-0.259259	-0.0434783	-0.222222	-0.229358	-0.25	0.288136	-0.291667	0.206897	0.025	-0.469388
-0.772152	0.288889	-0.902439	0.117241	-0.305263	0.0588235	-0.327869	-0.157895	-0.260116	0.173913	0.208955	-0.84
-0.402597	0.387755	-0.625668	-0.211268	-0.352381	0.152318	-0.333333	0.494505	-0.28	-0.162162	-0.162162	-0.351351
-0.209302	0.197452	-0.367089	0.025641	-0.230769	0.25	-0.305263	0.30303	-0.321429	0.162791	-0.591837	-0.428571
-0.22449	-0.0222222	-0.544555	0.0188679	0.132231	0.163121	-0.342466	-0.2	-0.5	-0.178571	-0.0434783	-0.25
0.111111	0.115385	-0.659574	-0.126437	-0.222222	0.319149	-0.401575	0.171598	-0.611111	0.0344828	-0.674419	-0.181818
-0.0392157	0.739535	-0.317073	0.265306	0.25	0.277108	-0.46988	0.411765	-0.347826	0.288136	-0.476191	-0.148936
0.116883	0.236051	0.0833333	-0.129032	-0.442424	0.377049	-0.312102	-0.0405405	-0.324324	0.545455	-0.710526	0.0727273
-0.394495	0.763033	-0.151515	0.142857	-0.209756	0.239669	-0.62406	0.170732	-0.641026	0.19403	-0.355932	-0.460317
-0.428571	0.718519	-0.145299	0.104478	-0.0322581	-0.0645161	-0.12	0.135135	-0.492063	0.162791	-0.510204	-0.421569
-0.363636	-0.213115	-0.0736842	-0.16129	-0.120482	0.227273	-0.625	-0.0830325	-0.511811	0.0344828	-0.166667	-0.484375
-0.205882	0.697368	-0.0769231	0.117647	0.0982659	-0.296703	-0.461539	0.08	-0.685039	-0.0757576	-0.703704	-0.252174
-0.0967742	0.0879121	-0.196581	0.206897	-0.498233	0.170732	-0.284091	0.0788382	-0.355372	0.181818	-0.703704	-0.410256
-0.184615	0.653179	-0.228758	0.357143	-0.753623	0.212121	-0.411765	0.303704	-0.329545	0.245902	-0.0434783	-0.25
-0.191489	-0.390244	-0.214286	0.44086	-0.0060606	0.0549451	-0.511962	0.152318	0.0482759	0.107143	-0.811321	-0.130435
-0.355372	-0.027027	-0.204545	0.203704	-0.232877	-0.0638298	-0.0940171	-0.025641	-0.548387	0.0804598	-0.269231	-0.138461
-0.434783	-0.166667	-0.119266	0.203008	0.144737	-0.0434783	-0.571429	0.0769231	-0.529412	-0.168831	-0.694444	0.05
-0.160839	0.131783	0.1125	0.0192308	-0.17757	0.0596027	-0.185185	0.266667	-0.206349	-0.123288	-0.293413	-0.68254
-0.0588235	-0.154639	0.115385	0.15942	0.0543478	0.118483	-0.195876	-0.0952381	-0.24	0	-0.434783	-0.354167
-0.320755	-0.285714	-0.0444444	0.0606061	-0.305263	0.0597015	-0.68254	-0.148515	-0.333333	-0.104762	-0.721739	-0.342466
-0.485714	0.0909091	-0.46087	0.306667	0.0559006	0.382857	-0.262295	-0.0869565	-0.230769	0.04	-0.333333	-0.680556
-0.123288	0.0714286	-0.785714	-0.2	-0.242604	0.142857	-0.504274	0.180723	-0.6	-0.341772	-0.428571	-0.479167
-0.892857	-0.393258	-0.233766	0.346535	-0.114754	0.13253	-0.574803	-0.355932	-0.272727	0.0782609	-0.253012	0.6
0.0232558	-0.158879	-0.402597	0.0191083	0.0384615	0.142857	-0.2	-0.333333	-0.533333	-0.292308	-0.702128	-0.169811
-0.402985	0.254237	-0.330049	-0.162791	-0.403315	0.16	-0.5	0.384615	-0.625	-0.0434783	-0.0619469	-0.75
-0.432836	0.36	-0.589474	-0.118182	-0.564516	-0.0897436	-0.228571	0.238095	-0.461539	-0.0909091	-0.301205	-0.370968
-0.419355	0.311111	-0.352381	-0.159091	-0.301887	0.0569106	-0.105263	-0.280899	-0.37931	-0.0363636	-0.131783	-0.815789
-0.239437	0.0860927	-0.432692	-0.125	-0.436464	0.0568182	-0.42268	0.602941	-0.0649351	-0.138889	-0.454545	-0.185185
	-0.0105263	-0.56129	-0.161905	-0.284672	0	-0.232143	-0.232143	-0.376623	0.114504	-0.079646	-0.688312
	0.145833	-0.401961	0.0869565	-0.54054	-0.108434	-0.111111	0.097561	-0.428571	-0.178571	-0.1875	-0.357143
	0.362069	-0.482927	0.00934579	-0.455696	-0.0363636	-0.117241	0.0819672	-0.253012	-0.203883	-0.33913	-0.961905
	0.184	-0.320988	-0.182609	0.112676	-0.0833333	-0.0555556	0.422535	-0.130435	0.109091	-0.422222
	0.142857	-0.393258	0.5	-0.664234	0	-0.208955	0.235294	-0.206897	0.0394737	-0.1
		-0.485714	0.384615	-0.0481928	-0.225225	-0.0526316	-0.130435	-0.530864	-0.0684932
						-0.350649		-0.342466	-0.142857
Figure 3F									-0.147541
N2 Learning index
P0	F1	F2	F3	F4	F5
0.302144	0.303206	0.217895	0.308985	0.286352	0.00679976
0.414951	0.524446	0.325529	0.529493	0.527722	0.172961
0.700281	0.251313	0.356406	0.442641	0.497039	-0.206619
0.153415	0.379674	0.177221	0.350566	0.307222	0.17812
0.546882	0.442208	0.331747	0.330433	0.252112	-0.126489
Figure 3G
Choice index
N2		Cer1
OP50-trained P0	GRb0427-trained P0	OP50-trained P0	GRb0427-trained P0
-0.323077	0.154472	-0.105263	-0.7
-0.263158	0.204301	0.0487805	-0.5
-0.5	0.264151	-0.134328	-0.2
-0.726027	0.156627	-0.179487	-0.288136
-0.194444	-0.121951	-0.5625	-0.227586
-0.542857	0.0697674	-0.342466	-0.180723
-0.505618	0.0980392	-0.232877	-0.291667
-0.333333	0.151515	-0.217391	-0.6
-0.176471	0	-0.25641	-0.185185
	-0.0470588	-0.342105	-0.174603
	0.25
Figure 3H
Choice index
N2		Cer1
F1 of OP50-trained P0	F1 of GRb0427-trained P0	F1 of OP50-trained P0	F1 of GRb0427-trained P0
-0.364486	-0.0736842	0.026087	-0.290323
-0.685393	-0.0091743	0	-0.126761
-0.259259	-0.0952381	-0.491525	0
-0.617021	0.0833333	-0.446154	-0.272727
-0.52	-0.146067	-0.272727	-0.304348
-0.671642	-0.529412	-0.213675	-0.3125
-0.623188	-0.179487	-0.411765	-0.269231
-0.386667	-0.119048	0.0526316	-0.473684
-0.54717	-0.0588235	-0.105263	-0.173913
-0.787879	-0.0227273	-0.213115	-0.393939
-0.345454	0
	-0.584
Figure 3I
Choice index
N2		Cer1
F2 of OP50-trained P0	F2 of GRb0427-trained P0	F2 of OP50-trained P0	F2 of GRb0427-trained P0
-0.5	-0.549296	-0.403846	-0.531915
-0.494253	-0.415385	-0.15625	-0.659574
-0.44898	-0.183673	-0.17757	-0.320755
-0.483146	-0.333333	-0.380282	-0.621622
-0.705263	-0.298246	-0.366667	-0.179487
-0.269231	-0.275362	-0.389831	-0.510204
-0.52381	-0.275	-0.319149	-0.469388
-0.349398	-0.314286	-0.11828	-0.56
-0.507246	-0.464286	-0.267857	-0.285714
-0.394737	-0.518072	-0.27451	-0.37931
-0.65625	-0.333333	-0.44	-0.490196
-0.451613	-0.2	-0.389313	-0.684211
	-0.307692
Figure 3J
N2 Choice index
Cond medium-F1 of OP50-trained P0	Cond medium-F1 of GRb0427-trained P0
-0.298246	-0.466667
-0.761194	0
-0.684211	-0.338235
-0.666667	-0.230769
-0.5	-0.218391
-0.53125	-0.384615
-0.333333	-0.411765
-0.6	0.027027
-0.553398	-0.0804598
-0.457143	-0.263158
-0.291667	-0.1875
-0.32	-0.257143
-0.08	-0.513513
-0.292683	-0.705882
-0.44	-0.317073
-0.604167	-0.244444
-0.846154	-0.176471
-0.518518	0.0508475
-0.589744	-0.0322581
-0.492063	-0.294118
-0.478261	-0.0909091
-0.674419	-0.0985915
-0.489362

## Sheet: Figure 4
Figure 4A
JU1580 Choice index
OP50 lawn-trained	GRb0427 lawn-trained
-0.238095	0.175
-0.0434783	0.244094
-0.391304	0.325301
0.0625	0.0476191
-0.276596	0.351852
-0.0857143	0
-0.57377	-0.255814
-0.191489	0.258065
-0.136364	0.0909091
-0.290323	0.445545
-0.2	0.0819672
-0.555556	-0.0153846
-0.384615	0.166667
-0.555556	0.0869565
-0.814815	0.142857
-0.439024	0.0740741
-0.151515	0.0537634
-0.411765	0.538462
-0.318681	0.0810811
-0.464286	0.233766
-0.266667	0.111111
0.0909091	0.102564
-0.142857	0.236364
-0.253731	0.4
Figure 4B
JU1580 Choice index
OP50-trained P0	GRb0427-trained P0	F1 of OP50-trained P0	F1 of GRb0427-trained P0	F2 of OP50-trained P0	F2 of GRb0427-trained P0	F3 of OP50-trained P0	F3 of GRb0427-trained P0	F4 of OP50-trained P0	F4 of GRb0427-trained P0	F5 of OP50-trained P0	F5 of GRb0427-trained P0
-0.151515	0.0537634	-0.461539	0.238095	-0.333333	0.284553	-0.1	0.106383	-0.714286	0.123288	-0.476191	-0.181818
-0.411765	0.538462	-0.707865	0.0422535	-0.5	0.130435	-0.333333	0.28	0.130435	0.0201342	-0.710526	-0.148936
-0.318681	0.0810811	-0.466667	-0.15	-0.255814	0.0487805	-0.15	-0.015873	-0.294118	0.165714	-0.355932	0.0727273
-0.464286	0.233766	-0.0416667	0.0758621	-0.230769	0.270588	-0.745455	0.176471	-0.311111	0.0923077	-0.510204	-0.460317
-0.266667	0.111111	-0.0243902	-0.204301	-0.235294	0.188811	-0.517241	-0.104478	-0.444444	0.12	-0.166667	-0.421569
0.0909091	0.102564	-0.632653	-0.0625	-0.209302	0.104478	-0.305263	0.152174	-0.2	-0.047619	-0.703704	-0.484375
-0.142857	0.236364	-0.52	-0.279412	-0.752212	0.032967	-0.328244	0.16129	-0.208333	0.230047	-0.703704	-0.252174
-0.253731	0.4	-0.423423	0.234043	-0.44	-0.0153846	-0.42	-0.0188679	-0.661539	-0.115385	-0.0434783	-0.410256
-0.244444	0.239437	-0.521739	-0.365854	-0.515151	-0.322034	-0.522013	0.405405	-0.433333	-0.408451	-0.594203	-0.381818
-0.446808	-0.118644	-0.318182	-0.424242	-0.45679	-0.0461538	-0.522388	0.116279	-0.666667	-0.2	-0.342857	-0.294118
-0.8	0.428571	-0.389831	-0.0344828	-0.75	-0.375	-0.492537	-0.4	-0.52381	0.0666667	-0.514563	-0.541985
-0.2	0.0652174	-0.54	-0.19403	-0.804878	-0.117647	-0.575758	-0.12	-0.294118	-0.180723	-0.517241	-0.348837
-0.0697674	-0.136364	-0.6	-0.0434783	-0.587302	-0.269841	-0.690141	-0.318182	-0.616438	-0.176471	-0.322034	-0.42029
-0.428571	0.217391	-0.125	-0.393939	-0.505618	-0.267857	-0.705882	-0.309091	-0.576471	-0.346939	-0.657143	-0.436364
-0.428571	0.142857	-0.55102	-0.230769	-0.321101	-0.358491	-0.322034	0.04	-0.727273	-0.146342	-0.831776	-0.446808
-0.470588	0.04	-0.419355	-0.294118	-0.326316	-0.225806	-0.590909	-0.365079	-0.366667	-0.275	-0.442623	-0.419355
-0.16129	-0.136364	-0.770833	-0.28	-0.71831	-0.215385	-0.353846	-0.193548	-0.484849	0.0285714	-0.344828	-0.615385
-0.407407	0.38	-0.8125	-0.195122	-0.677966	-0.285714	-0.606557	-0.191489	-0.285714	-0.266667	-0.490196	-0.352941
-0.333333	0.291667		-0.353535		-0.371429	-0.513043	-0.258621	-0.74026	-0.16129	-0.385965	-0.309091
-0.560976	-0.08		-0.347826		-0.214286	-0.447155	-0.351351	-0.206897	-0.317647	-0.483871	-0.232877
-0.72	-0.178082		-0.322581			-0.652893	-0.259259				-0.527273
-0.5625	0.0681818					-0.352941	-0.428571
	0.444444					-0.742574	-0.181818
	-0.507246
Figure 4C
ED3040 Choice index
OP50-trained P0	GRb0427-trained P0
0.0843374	-0.245033
-0.517241	0.409836
-0.06	0.245902
-0.116279	0.457627
0.0666667	0.107692
-0.55	0.392157
-0.347826	0.29771
-0.2	0.129412
-0.255814	0.234043
-0.0196078	-0.0555556
-0.555556	-0.142857
-0.557895	0.220779
-0.508772	0
-0.225806	-0.0909091
-0.257143	0.0983607
-0.340909
-0.130435
-0.12963
-0.461539
-0.22807

## Sheet: Figure 5
Figure 5A
N2 Choice index
OP50 sRNA-trained	GRb0427 sRNA-trained
-0.16129	0.164835
-0.54955	0.174312
-0.195122	-0.0625
-0.519231	-0.2
-0.407407	-0.16
-0.560976	-0.13924
-0.4125	-0.392405
-0.225806	-0.209302
-0.225225	0.208333
-0.340206	0.269231
-0.166667	-0.0217391
-0.698925	0.126437
-0.52	-0.333333
-0.406897	-0.217391
-0.481482	-0.222222
-0.297297	-0.134328
-0.428571	-0.238938
-0.448276	-0.25
-0.346939	-0.290323
-0.42446	-0.142857
Figure 5C
ASI daf-7::GFP (arbitrary units)
OP50 sRNA-trained P0	GRb0427 sRNA-trained P0
914.93	3854.51
885.39	4067.52
998.14	1564.86
1059.38	2510.73
2123.08	1436.67
2054.23	1640.35
3189.42	2826.13
1653.71	2573.65
1379.04	1951.8
1175.91	1005.83
1419.7	2423.39
1109.48	1101.73
1181.81	2052.97
1184.67	1729.75
1257.98	1287.23
2141.63	1750.64
3062.65	2659.73
3011.91	2195.19
664.04	1998.2
528.46	2058.48
2197.93	1204.98
884.84	1446.33
1993.38	1748.19
2711.81	1076.89
2064.62	1165.09
1309.43	1190.64
3191.86	671.84
1430.11	517.92
1064.91	504.42
1104.99	2353.93
2042.11	939.68
1015.76	8538.03
1012.51	6888.6
679.05	2553.49
1068.27	3172.96
1248.96	5306.51
1690.94	2185.32
2259.66	902.07
1290.71	6286.1
1531.64	1674.33
1987.3	1023.48
2681.45	907.48
1070.13	1646.58
878.96	1225.16
2712.31	8980.11
1967.34	5864.5
1370.7	1109.26
1213.92	1117.74
1265.43	5677.26
968.38	5090.37
861.48	3344.69
1057.39	2123.91
1151.58	3068.29
1837.21	2125.71
1924.33	2921.37
1449.45	6105.56
1059.8	1582.87
1111.74	2413.85
5173.59
972.84
Figure 5D
N2 Choice index
OP50 sRNA-trained P0	GRb0427sRNA-trained P0	F1 of OP50 sRNA-trained P0	F1 of GRb0427 sRNA-trained P0	F2 of OP50 sRNA-trained P0	F2 of GRb0427 sRNA-trained P0	F3 of OP50 sRNA-trained P0	F3 of GRb0427 sRNA-trained P0	F4 of OP50 sRNA-trained P0	F4 of GRb0427 sRNA-trained P0	F5 of OP50 sRNA-trained P0	F5 of GRb0427 sRNA-trained P0
-0.813953	0.037037	-0.55102	-0.348837	-0.382979	0.0714286	-0.189873	0.240506	-0.466667	-0.411765	0.216216	-0.116279
-0.833333	-0.388889	-0.355372	0.0434783	-0.476923	-0.0625	-0.422535	0.292035	-0.732283	-0.153488	-0.292683	0.0731707
-0.45	-0.423729	-0.674074	-0.178571	-0.135135	-0.19403	-0.41	-0.19708	-0.325301	0.030303	-0.377049	-0.268817
-0.428571	-0.474747	-0.352113	-0.466667	-0.290323	0.169014	0.0843374	-0.232323	-0.361345	-0.213483	-0.368421	-0.170732
-0.0625	-0.139785	-0.52381	0.0909091	-0.488372	0.19697	-0.211268	-0.36	-0.2875	0.142857	-0.461539	-0.111111
-0.214286	-0.371429	-0.842105	-0.0188679	-0.113208	-0.047619	0.142857	-0.142857	-0.456067	0.0384615	0.0909091	-0.235294
-0.148936	-0.358491	-0.0721649	-0.411765	-0.461539	0.0442478	-0.212121	0.271318	-0.716667	0.0149254	-0.48	-0.0149254
-0.103448	-0.381818	-0.141104	-0.0126582	-0.626667	0.119048	-0.148148	0.0877193	-0.536723	-0.253333	-0.101124	0.0805687
-0.302326	-0.458333	-0.72973	-0.384615	-0.24	0.35	-0.5	0.159236	-0.327273	0.18	-0.0869565	-0.33813
-0.375	-0.0117647	-0.486726	-0.0526316	-0.441177	0.149425	-0.208333	0.283582	-0.3	-0.4	0.142857	-0.03125
0.037037	0	-0.642857	-0.162791	-0.135135	-0.102564	-0.175258	0.241379	-0.472727	0.189189	-0.333333	-0.333333
-0.333333	0.444444	-0.310345	-0.384615	-0.163636	0.251799	-0.283019	0.1	-0.037037	0.33871	-0.56962	-0.507692
-0.53125	0.0410959	-0.470588	-0.45	-0.261539	0.341176	-0.142857	-0.272727	-0.269122	-0.107692	-0.658537	-0.435897
-0.368421	0	-0.571429	-0.3125	0.247706	0.16	-0.351351	0.555556	-0.210526	0.454545	-0.522388	-0.555556
-0.260274	-0.285714	-0.333333	-0.5	-0.527273	0.21519	-0.0827068	0.230769	-0.247706	0.142857	-0.456522	-0.4
-0.357143	-0.0232558	-0.463415	-0.448276	-0.203252	0.408163	-0.0413223	0	-0.591837	0.265823	-0.636364	-0.384615
-0.535714	0.4	-0.630769	0.0857143	-0.408163	0.266667	-0.260274	-0.0344828	-0.59322	0.408451	-0.705882	-0.641791
0.111111	0	-0.698113	0.555556	-0.245902	0.0857143	-0.543307	0.407407	-0.130435	0.245283	-0.196262	-0.395349
-0.0357143	-0.2	-0.634146	-0.130435	-0.675676	-0.0684932	-0.298701	0.0485437	-0.372549	0.355932	-0.642857	-0.415385
-0.157895	0	-0.479452	0.212598	-0.236111	0.263158	-0.275	-0.0967742	-0.446429	0.0196078	-0.25	-0.6
0.1875	0	-0.535714	-0.027027	-0.333333	0.0322581	-0.5	0.164835	-0.866667	0.126761	-0.3	-0.121951
-0.101449	0.116883	-0.45	0.534247	-0.589041	0.240506	-0.0566038	0.3	-0.714286	0.168831	-0.8	-0.771429
-0.471698	0.264368	-0.285714	-0.0566038	-0.473684	-0.0825688	-0.012987	0.0508475	0.0909091	0.272727	-0.692308	-0.142857
-0.207547	0.217391	-0.488372	-0.311475	-0.545454	0.121212	0.188406	0.416667	-0.322034	0.0873786		-0.342466
-0.222222	0.123596	-0.116279	-0.153846	0.00900901	0.311475	-0.4375	0.103448	-0.466667	0.6		-0.418182
-0.320755	0.411765	-0.0816327	0.116071	-0.232323	-0.138461	-0.52518	-0.452055	-0.583333	-0.181818
-0.0188679	0.181818	-0.634921	0.217391			-0.42	0.107143	-0.563636	0.2
-0.131579	0.253731	-0.472	0.194805			-0.460317	0.2	-0.637681	-0.230769
-0.159091	0.0429448	-0.527778	-0.032967
-0.2	0.127517	-0.0909091	0.232877
-0.31579	-0.0227273	-0.622641	0.217391
-0.0344828	0.33813	-0.38843	0.297297
-0.319149	-0.126437		0.103448
-0.333333	-0.0038023	-0.127273	0.272727
-0.595238	-0.2	0.12	0.46988
-0.584416	-0.189189	-0.288136	0.52381
-0.76087	-0.254902	-0.405405	0.210526
-0.571429	-0.2	-0.25	0.0526316
-0.542857	0.0416667	-0.324324	0.111111
	0.2	-0.516129	0.137255
	-0.396226	-0.418182
	0
	-0.118644
	0.28
Figure 5E
N2 Learning index
P0	F1	F2	F3	F4	F5
0.33427	0.309949	0.44523	0.247722	0.34843	0.0584991
0.338733	0.462647	0.415417	0.3885	0.568429	0.0443084
0.303048	0.518257	0.469463	0.364054	0.638313	0.136081
0.277903	0.318029
0.342027	0.481772
Figure 5F
JU1580 Choice index
OP50 sRNA-trained	GRb0427 sRNA-trained
-0.705882	-0.317073
-0.393939	-0.285714
-0.572414	-0.529412
-0.382353	-0.101449
-0.494505	-0.344262
-0.666667	-0.142857
-0.39785	-0.353846
-0.535714	-0.0967742
-0.423729	0.128205
-0.611111	0.153846
-0.27907	-0.0989011
-0.42029	-0.193548
-0.744186	-0.047619
-0.311475	-0.490196
-0.507692	0.2
-0.504587	0.0606061
-0.34375	-0.189873
-0.22807	-0.268293
-0.294118	0.145455
-0.643836	-0.0789474
-0.442623	0.0864198
	-0.333333
	0.378378
Figure 5G
JU1580 Choice index
OP50 sRNA-trained P0	GRb0427sRNA-trained P0	F1 of OP50 sRNA-trained P0	F1 of GRb0427 sRNA-trained P0	F2 of OP50 sRNA-trained P0	F2 of GRb0427 sRNA-trained P0	F3 of OP50 sRNA-trained P0	F3 of GRb0427 sRNA-trained P0	F4 of OP50 sRNA-trained P0	F4 of GRb0427 sRNA-trained P0	F5 of OP50 sRNA-trained P0	F5 of GRb0427 sRNA-trained P0
-0.2	0.473684	-0.197279	0.369863	-0.61194	0.0604982	-0.623188	0.0519481	-0.738832	0.111111	-0.642857	-0.395349
0.0909091	0.288889	-0.128788	-0.108108	-0.272727	0.0485437	-0.584541	0.173333	-0.136842	0.172414	-0.25	-0.415385
-0.188406	-0.0243902	-0.43299	0.229358	-0.171717	0.229885	-0.512195	0.292517	-0.367347	0.2	-0.3	-0.6
0.226667	0.0465116	-0.153025	0.0393701	-0.228347	0.128834	-0.540856	-0.0612245	-0.730994	0.0285714	-0.8	-0.121951
-0.287671	-0.174825	-0.120567	0.22	0.025	0.176871	-0.4	0.288136	-0.387234	0.152174	-0.692308	-0.771429
0.16	0.176471	-0.288889	0.0444444	-0.282759	0.016129	0.350254	-0.111111	-0.440273	0.116279	-0.724138	-0.142857
0.217391	0.209302	-0.0434783	0.08	-0.446541	0.211679	-0.412935	0.325301	-0.448276	0.1875	-0.3	-0.342466
-0.370787	0.175	-0.373737	0.361702	-0.28972	-0.168675	-0.64486	0.171717	-0.341615	0.142857	-0.62963	-0.418182
-0.238095	0.244094	-0.416667	-0.241379	-0.38806	-0.25	-0.544484	0.0847458	-0.5	-0.0857143	-0.76087	-0.659574
-0.0434783	0.325301	-0.333333	-0.222222	-0.515151	-0.416667	-0.5	0.122449	-0.320388	-0.333333	-0.621622	-0.533333
-0.391304	0.0476191	-0.461539	-0.282051	-0.471698	-0.25	-0.540984	-0.405405	-0.487805	-0.288136	-0.195122	-0.68932
0.0625	0.351852	-0.481482	-0.269841	-0.394737	0	-0.786408	-0.259259	-0.485714	-0.389474	-0.4	-0.531915
-0.276596	0	-0.434343	-0.302326	-0.438597	-0.375887	-0.487179	-0.304348	-0.633803	-0.04	-0.6875	-0.304348
-0.0857143	-0.255814	-0.548387	-0.27451	-0.414141	-0.270073	-0.72973	-0.166667	-0.45679	-0.153846	-0.391304	-0.333333
-0.57377	0.258065	-0.538462	-0.28	-0.218182	-0.189189	-0.84	-0.263158	-0.480315	-0.285714	-0.444444	-0.52
-0.191489	0.0909091	-0.581081	-0.117647	-0.538462	-0.323529	-0.347222	-0.395349	-0.477273	-0.168831	-0.583333	-0.396825
-0.136364	0.445545	-0.613445	-0.365079	-0.283333	-0.344828	-0.445256	0.0909091	-0.272727	-0.264706	-0.413333	-0.477273
-0.290323	0.0819672	-0.587629	-0.225806	-0.534884	-0.325301	-0.685714	-0.2	-0.514019	-0.238095		-0.538462
-0.2	-0.0153846	-0.428571	-0.266667	-0.59375	-0.133333	-0.641026	-0.0454545	-0.370079	-0.388889		-0.555556
-0.555556	0.166667	-0.394495	-0.171717	-0.42446		-0.479452	-0.26087	-0.396825	-0.261539		-0.530612
-0.384615	0.0869565	-0.343284	-0.551724			-0.394737	-0.24				-0.613445
-0.555556	0.142857	-0.703704	-0.142857			-0.571429	-0.343284
-0.814815	0.0740741	-0.634146	-0.2			-0.421687	-0.3125
-0.439024	-0.157895	-0.528455	-0.189189
-0.185185	0	-0.343512	-0.228916
-0.20354	-0.3125	-0.755556	-0.282051
-0.416667	-0.377049	-0.50495	-0.325
-0.376344	-0.1		-0.151515
-0.575758	-0.30303
-0.75	-0.20548
-0.344262	-0.213115
	-0.225806

## Sheet: Figure 6
Figure 6A
Choice index
OP50 sRNA-trained	PA14 sRNA-trained	GRb0427 sRNA-trained
-0.104478	0.226667	0.0804598
-0.05	0.294118	-0.027027
0.0277778	0.54955	0.137931
-0.104478	0.433071	0.101124
0.151515	0.320755	0.259259
-0.0888889	0.42268	0.3
-0.189189	0.13253	0.0909091
0	-0.0359712	0.145631
-0.229358	0.357143	0.333333
-0.0891089	0.387097	0.346154
0.22973	0.333333	0.111111
0.283582	-0.0512821	0.246377
0.037037	0.304348	0.031746
-0.189189	0.0679612	0.615385
0.146341	0.291667	0.137931
-0.0333333	0.6	0.294118
-0.555556	0.230769	0.263158
-0.222222	0.275362	-0.15493
-0.225806	0.2	0.450549
-0.214286	0.831776	0.259259
-0.16	0.357143	0.305556
0.0810811	0.925926	0.652174
-0.0958904	0.65625	0.508772
	0.742857	0.348485
	0.2	0.287671
Figure 6B
Choice index
E. coli control lawn-trained	GRb0427 lawn-trained	E. coli P11 lawn-trained
-0.755102	0.214286	0.25
-0.666667	0.311258	0.168831
-0.292308	-0.409091	0.555556
-0.319149	0.342857	0.333333
-0.36	0.287958	0.423077
-0.230769	0.0450451	0.62963
-0.310345	0.739535	0.596154
-0.2	0.236051	-0.283019
-0.230769	0.763033	0.195122
-0.170732	0.718519	0.255814
-0.391304	-0.213115	-0.0833333
-0.346535	0.697368	-0.346154
-0.430769	0.0879121	-0.372093
-0.301887	0.653179	0.142857
-0.295775	-0.0485437	-0.263158
-0.192308	-0.195402	0.125
-0.54955	0	-0.117647
-0.663366	0.16	-0.384615
-0.456522	0.0780142	0.105263
0.054054	-0.0188679	-0.164835
	-0.0243902
	0.142857
	0.0434783
	0.123967
Figure 6C
Choice index
N2		maco-1
OP50 sRNA-trained	GRb0427 sRNA-trained	OP50 sRNA-trained	GRb0427 sRNA-trained
-0.75	-0.2	-0.6	-0.515151
-0.767442	0.257143	-0.244444	-0.176471
-0.69697	-0.538462	-0.26087	-0.466667
-0.411765	-0.659574	-0.230769	-0.298701
-0.285714	-0.65	-0.0638298	-0.586207
-0.777778	-0.310345	-0.185185	0.0704225
-0.882353	-0.5625	-0.0625	-0.518518
-0.833333	-0.0714286	-0.322034	-0.377049
-0.615385	-0.666667	-0.297297	-0.235294
-0.5	-0.785714	-0.209302	0.0169491
-0.333333	-0.368421	-0.030303	-0.809524
-0.476191	-0.411765	0.08	-0.545454
-0.6	-0.230769	-0.381443	-0.559322
-0.636364	-0.777778	-0.1	-0.571429
-0.684211	-0.463415	-0.247059	0.125
-0.45946	-0.0697674	0.185185	-0.363636
-0.5	-0.416667	-0.18421	-0.466667
-0.235294	-0.333333	-0.636364	0.0465116
-0.457627	-0.153846	-0.45098	-0.0140845
-0.641026	-0.419355	-0.27027	-0.384615
-0.551724	-0.257143	-0.15625
-0.446808	-0.703704	-0.288889
-0.4	-0.3	-0.115385
-0.7	-0.5	-0.171429
-0.483871	-0.25	0.0454546
-0.565217	0.222222	-0.586207
-0.608696	-0.589744	-0.36
-0.733333	-0.375	-0.222222
	0.333333
Figure 6D
Choice index
Control RNAi	maco-1 RNAi
-0.542857	-0.185185
-0.636364	-0.609756
-0.333333	-0.0526316
-0.672727	-0.375
-0.333333	0.333333
0.142857	-0.358491
-0.545454	-0.185185
-0.6875	-0.678571
-0.238095	0.103448
-0.555556	-0.135802
-0.454545	-0.307692
-0.461539	-0.35
-0.272727	-0.463415
-0.566667	-0.478261
-0.333333	-0.265306
-0.0857143	-0.37931
-0.591837	0.259259
-0.566667	-0.290323
-0.7	-0.0181818
-0.677419	-0.259259
-0.541667	-0.584906
-0.681818	-0.529412
-0.673469	-0.444444
-0.346939	-0.117647
-0.461539	-0.52381
	-0.268293
	-0.266667
	-0.0833333
Figure 6E
maco-1 qPCR (Expression relative to act-1)
Fold change
OP50-trained P0	GRb0427-trained P0
1.00069	0.56918
1.00006	0.871462
1.00912	0.887218
1.00191	0.84536
1.00002	0.565832
1.0006	0.835372
Figure 6F
maco-1 qPCR (Expression relative to act-1)
Fold change
F2 of OP50-trained P0	F2 of GRb0427-trained P0
1.0016	0.832081
1.0003	0.609006
1.00028	0.744981
1.00991	0.825848
1.00017	0.671174
maco-1 qPCR (Expression relative to act-1)
Fold change
F4 of OP50-trained P0	F4 of GRb0427-trained P0
1.00044	0.714138
1.00011	0.95007
1.00007	0.874001
1.00273	0.724084
maco-1 qPCR (Expression relative to act-1)
Fold change
F5 of OP50-trained P0	F5 of GRb0427-trained P0
1.00106	0.952747
1.00195	1.13626
1.00352	0.91255
1.00235	1.20427
1.00008	1.22314

## Sheet: Figure 7
Figure 7D
N2 Choice index
E. coli+empty vector	E. coli+IntReg
-0.44186	-0.206897
-0.2	0.0909091
-0.310345	-0.246753
-0.617021	-0.181818
-0.657143	-0.130435
-0.714286	-0.59322
-0.692308	-0.333333
-0.457627	-0.526316
-0.738318	-0.269841
-0.553398	-0.323529
-0.384615	-0.414634
-0.435897	0.0204082
-0.38	-0.294118
-0.589041	-0.268293
-0.75	-0.3
-0.362319	-0.208333
	-0.367089
	-0.169811
Figure 7E
N2 Choice index
E. coli+empty vector-trained P0	E. coli+IntReg-trained P0	F1 of E. coli+empty vector-trained P0	F1 of E. coli+IntReg-trained P0	F2 of E. coli+empty vector-trained P0	F2 of E. coli+IntReg-trained P0	F3 of E. coli+empty vector-trained P0	F3 of E. coli+IntReg-trained P0	F4 of E. coli+empty vector-trained P0	F4 of E. coli+IntReg-trained P0	F5 of E. coli+empty vector-trained P0	F5 of E. coli+IntReg-trained P0
-0.314286	-0.372549	-0.447368	-0.5	-0.346154	-0.375	-0.515151	-0.434783	-0.795918	-0.333333	-0.405405	-0.416667
-0.358025	-0.347826	-0.287671	-0.642857	-0.461539	-0.285714	-0.341176	-0.567568	-0.677419	-0.45	-0.48	-0.534247
-0.48	0.0909091	-0.348837	-0.414634	-0.571429	-0.189189	-0.351351	-0.227273	-0.8	-0.362319	-0.238095	-0.487179
-0.52	-0.333333	-0.58	-0.325	-0.555556	-0.150685	-0.509434	-0.235294	-0.612903	-0.454545	-0.419355	-0.333333
-0.6	-0.283019	-0.428571	-0.05	-0.428571	-0.207547	-0.583333	-0.142857	-0.606557	-0.512195	-0.647059	-0.357143
-0.609023	-0.761905	-0.423729	-0.533333	-0.671642	0.0666667	-0.52	0.142857	-0.688312	-0.521739	-0.419355	-0.473684
-0.617977	-0.615385	-0.257143	-0.346154	-0.756098	-0.52	-0.294118	-0.0588235	-0.814815	-0.45946	-0.545454	-0.636364
-0.777778	-0.612903	-0.7	-0.130435	-0.590909	-0.509434	-0.526316	-0.214286	-0.709091	-0.504274	-0.578947	-0.6875
-0.642857	-0.472222	-0.320755	-0.421053	-0.641026	-0.633333	-0.487179	-0.142857	-0.818182	-0.580645	-0.571429	-0.809524
-0.37931	-0.5	-0.466667	0.12	-0.333333	-0.565217	-0.263158	-0.166667	-0.483871	-0.666667	-0.614458	-0.5
-0.5625	-0.44	-0.607143	-0.148148	-0.368421	-0.622641	-0.210526	-0.6	-0.4	-0.783784	-0.433962	-0.56
-0.809524	-0.375	-0.6	-0.0344828	-0.482759	-0.612903	-0.132076	-0.652174	-0.428571	-0.235294	-0.541667	-0.282051
-0.724138	-0.44	-0.482353	-0.28	-0.357143	-0.677419	-0.764706	-0.630769	-0.291667	-0.25	-0.407407	-0.157895
-0.625	-0.28	-0.323529	-0.261261	-0.526316	-0.473684	-0.616438	-0.226667	-0.346154	-0.0693069	-0.268293	-0.466667
-0.515151	-0.2	-0.416667	-0.0967742	-0.5	-0.380952	-0.916667	-0.571429	-0.510204	0.072165	-0.5	-0.395349
-0.777778	-0.511111	-0.345454	0.116883	-0.333333	0.136364	-0.61194	0.1	-0.428571	-0.470588	-0.414634	-0.375
-0.0555556	-0.489362	-0.241379	-0.04	-0.714286	-0.12	-0.672727	-0.306667	-0.588235	-0.535354	-0.448276	-0.349594
-0.448276	-0.48	-0.428571	-0.181818	-0.6	-0.185185	-0.333333	-0.571429	-0.541667	-0.45098	-0.22449	-0.128205
-0.5	-0.483871	-0.714286	-0.0322581	-0.488372	-0.5	-0.783784	-0.357143	-0.647059	-0.564103	-0.162791	-0.294118
-0.709091	-0.655172	-0.662338	-0.333333	-0.428571	-0.512195	-0.730769	-0.675676	-0.851852	-0.12	-0.361702	-0.175439
-0.389831	-0.0833333	-0.209302	-0.380952	-0.571429	-0.190476	-0.481482	-0.185185	-0.608696	0.375	-0.529412	-0.37931
-0.5	0.04	-0.542169	-0.473684	-0.666667	-0.230769	-0.68	-0.130435	-0.625	0.0123457	-0.492958	-0.245902
-0.7	-0.08	-0.5	-0.16	-0.551724	-0.403509	-0.786667	-0.398058	-0.290323	-0.35	-0.34375	-0.559633
-0.25641	-0.5	-0.353846	-0.368421	-0.309091	-0.411765	-0.595238	-0.294118	-0.35	-0.481482	-0.181818	-0.685714
-0.6	-0.241379	-0.351351	-0.5	-0.333333	-0.428571	-0.380952	-0.405405	-0.555556	-0.230769	-0.471698	-0.652174
-0.666667	-0.404255	-0.5	-0.377049	-0.571429	0.111111	-0.307692	0.0740741	-0.151515	-0.0588235	-0.5	-0.314286
-0.652174	-0.179487	-0.692308	-0.466667	-0.384615	-0.352941	-0.76	-0.349398	-0.438202	0.15625		-0.103448
-0.5	-0.377778	-0.5	-0.444444	-0.806452	-0.372549	-0.172414	0.0434783	-0.507692	-0.36
-0.5	-0.263158	-0.68	-0.322034	-0.764706	-0.5	-0.278689	0.136364	-0.376623	-0.45098
-0.678571	-0.344262	-0.434783	-0.393939	-0.5	-0.407407	-0.268293	-0.0126582	-0.333333
-0.641026	-0.548387	-0.526316	-0.285714	-0.538462	-0.454545	-0.0769231		-0.325843
-0.909091	-0.541667	-0.466667	-0.404255		-0.6	-0.548387		-0.321429
-0.880597	-0.333333	-0.789474	-0.534884		-0.285714	-0.565217
-0.714286	-0.448276	-0.488372			-0.04	-0.185185
-0.764706	-0.650794	-0.5			-0.409091
-1	-0.692308	-0.5
-0.653846	-0.772727
-0.689655	-0.741935
-0.534247	-0.1875
-0.710526	-0.586207
	-0.764706
Figure 7F
JU1580 Choice index
E. coli+empty vector	E. coli+IntReg
-0.44	-0.5
-0.388889	-0.189189
-0.375	-0.5
-0.62963	-0.405405
-0.333333	-0.454545
-0.403509	0.0943396
-0.176471	-0.0434783
-0.25	0.238095
-0.448276	-0.238095
-0.583333	-0.351351
-0.351351	-0.4
-0.74359	-0.142857
-0.793103	-0.44
-0.133333	0
-0.714286	-0.225806
-0.473684	-0.454545
-0.575758	-0.275362
-0.307692	-0.724138
-0.72973	0.04
-0.411765	-0.214286
-0.428571	-0.444444
-0.166667	-0.641026
-0.411765	-0.0588235
-0.304348	-0.184466

## Sheet: Figure 8
Figure 8C
N2 Choice index
E. coli-empty vector trained P0	E. coli-Pv1 trained P0
-0.657143	-0.619048
-0.6	-0.607843
-0.636364	-0.571429
-0.714286	-0.542857
-0.51579	-0.380282
-0.6	-0.168539
-0.756098	-0.357143
-0.671233	-0.225806
-0.391304	-0.333333
-0.615385	-0.282051
-0.684211	-0.189189
-0.473684	-0.621622
-0.675676	-0.0277778
-0.6	-0.452055
-0.418182	-0.448276
-0.416667	-0.3
-0.381818	-0.333333
-0.5	-0.5
-0.283951	-0.320755
	-0.121212
	-0.306122
Figure 8D
N2 Choice index
F1 of E. coli-empty vector trained P0	F1 of E. coli-Pv1 trained P0
-0.377778	-0.333333
-0.117647	-0.294118
0.0444444	-0.0666667
-0.32	0.03125
-0.276596	0.130435
-0.263158	-0.210526
-0.113924	-0.0322581
-0.08	-0.2
-0.28	-0.08
-0.59322	-0.369863
-0.636364	-0.384615
-0.129032	-0.591837
-0.432432	0.0833333
-0.681818	-0.0935252
-0.565217	-0.173913
-0.454545	-0.246377
-0.470588	-0.0204082
-0.189189	-0.238095
-0.305556	-0.375
-0.375	-0.157895
-0.333333	-0.607143
-0.548387	-0.476191
-0.369863	-0.15
-0.692308	-0.106383
-0.384615	-0.295775
-0.217391	-0.509434
-0.189189	-0.3
-0.35	-0.414634
-0.75	-0.30303
-0.176471	-0.136364
-0.454545	-0.362319
	0.276596
	-0.354839
N2 Choice index
F2 of E. coli-empty vector trained P0	F2 of E. coli-Pv1 trained P0
-0.310345	0.108108
-0.621622	-0.27027
-0.590909	-0.357143
-0.433333	-0.136364
-0.0625	-0.0588235
0.119266	-0.302326
-0.529412	-0.176471
-0.119048	-0.204819
-0.259259	-0.2
-0.287356	-0.34
-0.464286	0.176471
-0.221053	-0.322581
-0.0555556	-0.2
0.0188679	-0.111111
-0.565217	0
-0.396226	-0.134328
-0.348837	-0.0819672
-0.367089	0.129412
-0.205128	-0.366337
-0.276596	-0.0909091
-0.215686	0.176471
-0.466667	-0.217391
-0.772727	0.285714
-0.148936	-0.0769231
-0.435897	0.0212766
-0.169811	-0.5
-0.0833333	-0.423077
-0.354839	-0.166667
-0.797101	-0.208333
-0.5625	-0.0434783
-0.317073	-0.2
	-0.030303
Figure 8E
Choice index
-0.186441
-0.34375
0.192308
0.0476191
-0.107692
0.0769231
0.285714
-0.0714286
0.0933333
0.129412
-0.136364
0.171429
0.0434783
0.125
0.108696
-0.0384615
Figure 8F
Choice index
-0.534884
-0.704546
-0.3125
-0.575758
-0.787234
-0.662651
-0.464052
-0.5
-0.544555
-0.684211
-0.577143
-0.709402
-0.701492
-0.483333
-0.69863
-0.571429
Figure 8G
Choice index
-0.176471
-0.823529
-0.368421
-0.717949
-0.5
-0.216216
-0.898305
-0.5
-0.566434
-0.333333
-0.623762
-0.607843
-0.515151
-0.773196
-0.428571
-0.52381
Figure 8H
Survival; 0-censored, 1-dead
Hours elapsed	GRb-treated	GRbΔ16-treated
14		0
14		0
14		0
14		1
14		1
14		1
14		1
14		1
14		1
14		1
14		1
22.5		1
22.5		1
22.5		1
22.5		1
22.5		1
22.5		1
22.5		1
22.5		1
22.5		1
22.5		1
22.5		1
22.5		1
22.5		1
22.5		1
22.5		1
22.5		1
22.5		1
22.5		1
22.5		1
22.5		1
22.5		1
22.5		1
22.5		1
22.5		1
22.5		1
22.5		1
22.5		1
22.5		1
22.5		1
22.5		1
22.5		1
22.5		1
22.5		1
22.5		1
22.5		1
22.5		1
22.5		1
22.5		1
30.5		0
30.5		0
30.5		1
30.5		1
30.5		1
30.5		1
30.5		1
30.5		1
30.5		1
30.5		1
30.5		1
30.5		1
30.5		1
30.5		1
30.5		1
30.5		1
30.5		1
30.5		1
30.5		1
30.5		1
30.5		1
30.5		1
30.5		1
30.5		1
30.5		1
30.5		1
30.5		1
30.5		1
30.5		1
30.5		1
30.5		1
30.5		1
30.5		1
30.5		1
30.5		1
30.5		1
30.5		1
30.5		1
36.5		1
36.5		1
36.5		1
36.5		1
36.5		1
36.5		1
36.5		1
36.5		1
36.5		1
36.5		1
36.5		1
36.5		1
36.5		1
36.5		1
36.5		1
36.5		1
36.5		1
36.5		1
36.5		1
36.5		1
44.5		1
44.5		1
44.5		1
44.5		1
44.5		1
50.5		1
50.5		1
14	0
14	0
14	0
14	0
14	0
14	0
14	0
14	0
14	1
14	1
14	1
14	1
14	1
22.5	0
22.5	0
22.5	1
22.5	1
22.5	1
22.5	1
22.5	1
22.5	1
22.5	1
22.5	1
22.5	1
22.5	1
22.5	1
22.5	1
22.5	1
22.5	1
22.5	1
22.5	1
22.5	1
22.5	1
22.5	1
22.5	1
22.5	1
22.5	1
22.5	1
22.5	1
22.5	1
22.5	1
22.5	1
22.5	1
22.5	1
22.5	1
22.5	1
22.5	1
22.5	1
22.5	1
22.5	1
22.5	1
22.5	1
22.5	1
22.5	1
22.5	1
22.5	1
22.5	1
22.5	1
22.5	1
22.5	1
22.5	1
22.5	1
22.5	1
22.5	1
22.5	1
22.5	1
22.5	1
22.5	1
30.5	1
30.5	1
30.5	1
30.5	1
30.5	1
30.5	1
30.5	1
30.5	1
30.5	1
30.5	1
30.5	1
30.5	1
30.5	1
30.5	1
30.5	1
30.5	1
30.5	1
30.5	1
30.5	1
30.5	1
30.5	1
30.5	1
30.5	1
30.5	1
30.5	1
30.5	1
30.5	1
36.5	1
36.5	1
36.5	1
36.5	1
36.5	1
36.5	1
36.5	1
36.5	1
36.5	1
36.5	1
44.5	1
44.5	1
44.5	1
44.5	1
50.5	1
64.5	1
Figure 8I
Choice index
F2 of OP50-trained P0	F2 of GRb0427-trained P0	F2 of GRb0427(Δ16nt)-trained P0
-0.265625	-0.483871	-0.0857143
-0.32	-0.479167	0
-0.352941	-0.513513	-0.266667
-0.375	-0.294118	-0.483871
-0.431034	-0.0847458	-0.297297
-0.674419	0.0212766	-0.490196
-0.5	-0.232877	-0.285714
-0.393939	-0.0909091	-0.472222
-0.578947	-0.386667	-0.54717
-0.472222	-0.39726	-0.458333
-0.54386	-0.298246	-0.384615
-0.428571	-0.185185	-0.733333
-0.516129	0	-0.317073
-0.515151	-0.180328	-0.508772
0.0724638	-0.0909091	-0.622641
-0.365854	-0.333333	-0.441441
-0.446808	-0.411765	-0.423729
-0.283019	-0.447619	-0.368421
-0.0810811	-0.317073	-0.142857
-0.423729	-0.210526	-0.16129
-0.31579	-0.204819	-0.318182
-0.515151	-0.189189	-0.2
-0.581395	-0.0384615	-0.214286
-0.648649	-0.0833333	-0.421053
-0.236364	-0.0666667	-0.377778
-0.351351	-0.151515	-0.641026
-0.288889		-0.254902
-0.688889		-0.341772
-0.411765		-0.410714
		-0.46789
		-0.333333
		-0.22807
Figure 8J
ASI daf-7::GFP (arbitrary units)
OP50-trained P0	GRb0427-trained P0	GRb0427(Δ16nt)-trained P0
598.76	613.31	623.15
757.12	809.97	684.74
506.8	500.51	715.58
560.19	467.22	691.99
477.18	645.36	458.5
494.48	664.24	419.71
614.7	888.96	569.21
476.87	593.66	447.3
561.88	545.35	604.76
427.05	522.13	434.14
591.18	509.44	594.07
619.41	588.88	693.99
523.25	1114.45	609.66
531.05	482.75	542.25
622.06	806.35	605.52
427.13	563.39	595.5
424.68	582.02	558.64
426.24	460.06	525.43
605.58	542.84	433.8
807.21	487.69	404.28
640.86	1118.53	556.9
621.7	707.25	449.97
565.67	1018.13	452.34
438.2	485.03	588.52
1034.01	1048.67	440.73
601.26	899.54	786.38
670.97	1008.19	586.4
790.3	485.5	612.33
501.79	740.89	493.34
431.65	766.04	695.8
558.23	681.13	827.7
617.12	568.41	663.84
615	490.03	423.18
508.54	608.91	414.2
689.08	547.49	434.77
609.18	814.61	828.56
513.38	802.11	462.29
462.38	913.89	587.27
583.42	477.24	564.4
542.45	538.43	466.78
438.34	480.63	435.13
432.85	496.71
572.52	505.85
478.07	757.78
490.94	610.47
586.33	495.89
487.51	632.48
418.5	497.72
604.42	867.08
404.78	657.75
526.58	1148.03
710.47	492.23
504.28
429.88
574.82
483.05
413.41
454.27
556.78
437.89
533.17
449.36
451.63
462.93
Figure 8L
Choice index
E.coli-empty vector trained	E.coli-Pv1 trained	E.coli-Pv1 (w/ mismatches) trained
-0.785124	-0.692308	-0.65625
-0.634409	-0.508772	-0.943662
-0.414634	-0.393258	-0.553398
-0.676191	-0.727273	-0.775
-0.506173	-0.572816	-0.842697
-0.677966	-0.46875	-0.769231
-0.8	-0.608696	-0.605634
-0.822785	-0.5	-0.53271
-0.672727	-0.774193	-0.788235
-0.933333	-0.569231	-0.261539
-0.722222	-0.565217	-0.445783
-0.72	-0.6	-0.851852
-0.961905	-0.649123	-0.670588
-0.61039	-0.533333	-0.666667
-0.657143	-0.666667	-0.546875
-0.780822	-0.278689	-0.645161
-0.787234	-0.821429	-0.222222
-0.684211	-0.183673	-0.941176
	-0.103448	-0.648649
	-0.190083	-0.684211
	0.0571429
	-0.512195
	0.00763359
	-0.35

## Sheet: Figure 9
Figure 9A
Choice index
N2		sid-2
E. coli-empty vector trained P0	E. coli Pv1-trained P0	E. coli-empty vector trained P0	E. coli Pv1-trained P0
-0.46988	-0.411765	-0.517241	-0.625
-0.301205	-0.260274	-0.361111	-0.484849
-0.611111	-0.252336	-0.74359	-0.389313
-0.659574	-0.25	-0.358025	-0.675
-0.739837	0	-0.40625	-0.333333
-0.407407	-0.223881	-0.392857	-0.476191
-0.454545	-0.529412	-0.528571	-0.478261
-0.323077	-0.441177	-0.397059	-0.544555
-0.25	-0.380282	-0.522388	-0.244444
-0.336956	-0.36	-0.655172	-0.353846
-0.373737	-0.371429	-0.309091	-0.565217
-0.677419	-0.291667	-0.380531	-0.4375
-0.221239	-0.366667	-0.594937	-0.577778
-0.428571	-0.251534	-0.363636	-0.278689
-0.473684	-0.44186	-0.478261	-0.555556
-0.371429	-0.37931	-0.3125	-0.395349
-0.581395	-0.463415	-0.444444	-0.367521
-0.548387	-0.393939	-0.555556	-0.70297
-0.612245	-0.0736842	-0.671233	-0.747368
-0.447155	-0.587629	-0.340206	-0.355932
-0.703704	-0.367347	-0.502825	-0.367089
-0.666667	-0.278689	-0.603306	-0.622222
-0.458333	-0.410072	-0.230769	-0.321429
-0.350649	-0.403226	-0.48	-0.311828
-0.461539	-0.555556	-0.176471	-0.378151
-0.380952	-0.363636		-0.357143
-0.53125	-0.3125		-0.362637
-0.590551	-0.362319
-0.621622	-0.355556
-0.577465	-0.385542
Figure 9B
Choice index
N2		dcr-1
E. coli-empty vector trained P0	E. coli Pv1-trained P0	E. coli-empty vector trained P0	E. coli Pv1-trained P0
-0.524752	-0.388889	-0.75	-0.313131
-0.690722	-0.428571	-0.545454	-0.394495
-0.454545	-0.25641	-0.575	-0.631579
-0.65625	-0.226667	-0.677419	-0.697674
-0.470968	-0.417722	-0.458333	-0.643564
-0.614035	-0.471698	-0.535714	-0.657143
-0.516667	-0.319149	-0.857143	-0.615385
-0.520408	-0.481482	-0.301587	-0.619048
-0.516129	-0.307692	-0.783784	-0.583333
-0.517857	-0.430657	-0.738095	-0.5
-0.468354	-0.476191	-0.627907	-0.636364
-0.533333	-0.54717	-0.526718	-0.694444
-0.518518	-0.377778	-0.548387	-0.690909
-0.707317	-0.508197	-0.468085	-0.705882
-0.496183	-0.432432	-0.28421	-0.5
-0.316239	-0.416667	-0.56	-0.62963
-0.481928	-0.476923	-0.44	-0.64557
-0.783784	-0.388889	-0.487805	-0.466667
-0.873418	-0.392157	-0.570248	-0.448276
-0.566265	-0.413793	-0.204545	-0.390244
-0.74359	-0.460674	-0.578947
		-0.645833
Figure 9C
Choice index
N2		sid-1
E. coli-empty vector trained P0	E. coli Pv1-trained P0	E. coli-empty vector trained P0	E. coli Pv1-trained P0
-0.810811	-0.454545	-0.84127	-0.283951
-0.772727	-0.25	-0.744681	-0.535714
-0.5	-0.510204	-0.666667	-0.507692
-0.578947	-0.528302	-0.692308	-0.705263
-0.285714	-0.488372	-0.65625	-0.625
-0.456522	-0.342466	-0.726027	-0.454545
-0.275862	-0.257143	-0.650794	-0.594203
-0.710526	-0.636364	-0.583333	-0.588235
-0.742574	-0.666667	-0.61039	-0.62963
-0.779817	-0.291667	-0.512195	-0.9
-0.675676	-0.605634	-0.322835	-0.690141
-0.435897	-0.6	-0.664	-0.8
-0.740741	-0.44	-0.730159	-0.851852
-0.528302	-0.71831	-0.2	-0.875
-0.785714	-0.333333	-0.54	-0.428571
-0.451613	-0.454545	-0.672727	-0.521739
-0.623188	-0.238095	-0.795454	-0.859155
-0.493671	-0.352941	-0.562044	-0.346939
-0.736842	-0.38	-0.702128	-0.413793
-0.803922	-0.505376	-0.684211	-0.6
-0.686747	-0.393939	-0.791667	-0.638554
-0.609756
-0.75
-0.516483
-0.655914
-0.777778
Figure 9D
Choice index
N2		hrde-1
E. coli-empty vector trained P0	E. coli Pv1-trained P0	E. coli-empty vector trained P0	E. coli Pv1-trained P0
-0.726316	-0.505155	-0.85	-0.774648
-0.789474	-0.0963855	-0.706422	-0.788235
-0.91579	-0.463768	-0.733333	-0.78022
-0.823529	-0.492537	-0.803922	-0.677966
-0.61039	-0.593496	-0.871795	-0.734694
-0.621622	-0.431193	-0.54	-0.74359
-0.582418	-0.711111	-0.731343	-0.663366
-0.6	-0.791045	-0.546392	-0.777778
-0.6	-0.787234	-0.563218	-0.373494
-0.714286	-0.8	-0.811321	-0.772727
-0.504762	-0.78022	-0.666667	-0.56962
-0.875	-0.551724	-0.730769	-0.777778
-0.833333	-0.411765	-0.702128	-0.744186
-0.694118	-0.417476	-0.540984	-0.557895
-0.826087	-0.348837	-0.786667	-0.642105
-0.666667	-0.84375	-0.714286	-0.529412
-0.396226	-0.583333	-0.802817	-0.476923
-0.518987	-0.58209	-0.75	-0.54
-0.775281	-0.3	-0.216495	-0.568627
-0.46875	-0.174603	-0.546392	-0.304965
-0.571429	-0.63	-0.717391	-0.76
-0.858823	-0.566265	-0.730769	-0.683168
-0.735294	-0.395349	-0.409091	-0.6
-0.681818	-0.444444	-0.518797	-0.863014
-0.454545	-0.717949	-0.658537	-0.616438
-0.380282	-0.288136	-0.596899	-0.657658
-0.656566	-0.623529	-0.752381
-0.738095	-0.515151	-0.477778
-0.541667	-0.69697	-0.730337
-0.62963	-0.403226	-0.587302
-0.857143	-0.5625	-0.693694
-0.79798	-0.488889	-0.692308
-0.522936	-0.585366
-0.8125	-0.375

## Sheet: Figure 10
Figure 10A
Survival; 0-censored, 1-dead
Hours elapsed	25C GRb0427-treated	15C GRb0427-treated	OP50-treated
6.5	0
6.5	0
6.5	0
6.5	0
6.5	0
6.5	0
6.5	0
6.5	0
6.5	0
6.5	0
6.5	0
6.5	0
6.5	0
6.5	0
6.5	1
15.5	0
15.5	0
15.5	0
15.5	0
15.5	0
15.5	1
15.5	1
15.5	1
15.5	1
15.5	1
23	0
23	1
23	1
23	1
23	1
23	1
23	1
23	1
23	1
23	1
30.5	1
30.5	1
30.5	1
30.5	1
30.5	1
30.5	1
30.5	1
30.5	1
30.5	1
30.5	1
30.5	1
30.5	1
30.5	1
30.5	1
30.5	1
30.5	1
30.5	1
39	1
39	1
39	1
39	1
39	1
39	1
39	1
39	1
39	1
39	1
39	1
39	1
39	1
39	1
39	1
39	1
39	1
39	1
39	1
39	1
39	1
39	1
39	1
39	1
39	1
46.5	1
46.5	1
46.5	0
54.5	1
54.5	1
54.5	1
54.5	1
72.5	1
72.5	1
72.5	1
80	0
80	1
6.5		0
6.5		0
6.5		0
6.5		0
6.5		0
6.5		0
6.5		0
6.5		0
6.5		0
6.5		0
6.5		0
6.5		0
6.5		0
6.5		0
6.5		0
6.5		0
6.5		0
6.5		0
6.5		0
6.5		0
6.5		0
6.5		0
6.5		0
6.5		0
6.5		0
6.5		0
6.5		0
6.5		0
6.5		0
15.5		1
15.5		1
15.5		1
15.5		1
15.5		0
15.5		0
15.5		0
15.5		0
23		1
23		1
23		1
23		0
30.5		1
30.5		1
30.5		1
30.5		1
30.5		1
30.5		1
30.5		1
30.5		1
30.5		1
30.5		1
30.5		1
30.5		0
39		1
39		1
39		1
39		1
39		1
39		1
39		1
39		1
39		1
39		1
39		1
39		1
39		1
39		1
39		1
39		1
39		1
39		1
46.5		1
46.5		1
46.5		1
46.5		1
46.5		1
54.5		1
54.5		1
54.5		1
54.5		1
54.5		1
54.5		1
54.5		1
54.5		0
63.5		1
63.5		1
63.5		1
63.5		1
63.5		0
72.5		1
72.5		0
80		1
80		1
80		1
80		1
80		1
89		1
89		1
89		1
110.5		1
116.5		1
6.5			0
15.5			0
23			0
30.5			0
39			0
46.5			0
54.5			0
63.5			0
72.5			0
80			0
89			0
97			0
104			0
110.5			0
116.5			0
Figure 10B
Choice index
OP50-trained P0	25C GRb0427-trained P0	15C GRb0427-trained P0
-0.394737	-0.333333	-0.166667
-0.709677	-0.392857	-0.269841
-0.210526	-0.277778	-0.272727
-0.235294	-0.363636	-0.133333
-0.2	-0.214286	-0.0857143
-0.36	-0.380952	-0.282051
-0.428571	0.0967742	-0.156627
-0.230769	-0.321429	-0.0384615
-0.576471	-0.310345	-0.22449
-0.368421	-0.35	-0.0877193
-0.302326	-0.346154	-0.345454
-0.555556	-0.230769	-0.243902
-0.25	-0.142857	-0.102041
-0.206349	-0.135135	-0.179487
-0.244444	-0.4	-0.137931
-0.233333	-0.25	-0.2
-0.290323	-0.391304	-0.361702
-0.555556		-0.133333
-0.333333	-0.0666667	-0.0952381
-0.25	-0.266667	-0.111111
-0.488372	-0.411765	-0.0704225
-0.473684	-0.268293	-0.162791
	-0.162791	-0.209302
	0.0740741	-0.416667
	-0.461539	-0.283582
	-0.578947	-0.4
	-0.444444	-0.395349
	-0.311475	-0.435897
	-0.333333	-0.333333
	-0.142857	-0.409091
	-0.181818	-0.361702
	-0.142857	-0.416667
	-0.272727
Figure 10C
Choice index
-0.233333
-0.0377358
0.0666667
0.183099
-0.121212
0.0465116
-0.06
0.107143
-0.525424
0.0857143
-0.0526316
0.230769
-0.037037
-0.0789474
-0.0952381
0.107143
0.0243902
-0.164179
0.0804598
-0.0638298
0.0843374
Figure 10D
Choice index
OP50-trained P0	GRb0427-trained P0
-0.297297	-0.423729
-0.340425	-0.318182
-0.6	-0.505618
-0.346939	-0.533333
-0.325301	-0.448276
-0.0285714	-0.0204082
-0.40625	-0.0322581
-0.177778	-0.0877193
-0.386667	0.0833333
-0.27451	-0.365854
-0.560976	0
-0.54386	-0.0967742
-0.364706	-0.111111
-0.121212	-0.306452
-0.511111	0.0833333
-0.285714	-0.291667
-0.333333	-0.0163934
-0.0526316	-0.06
-0.461539	0.0757576
-0.307692	-0.263158
-0.2	-0.0175439
-0.45946	-0.0064516
-0.130435	-0.377049
-0.192308	-0.36646
-0.129032	-0.469027
-0.357143	-0.333333
-0.560976	-0.5625
-0.701149	-0.516483
-0.589041	-0.269231
-0.396825	-0.178947
-0.490909	-0.25
-0.4	0.314286
-0.56962	-0.475
-0.62963	-0.428571
-0.333333	0.173554
-0.409091	-0.15625
-0.4	-0.113636
-0.371429
-0.227273
0
-0.54717
-0.348837
-0.318182
-0.388889
Figure 10E
Choice index
E. coli-empty vector trained	E. coli-Pv1 trained
-0.589744	-0.282051
-0.367089	-0.238095
-0.433333	-0.444444
-0.45098	-0.5
-0.571429	-0.460317
-0.517241	-0.522388
-0.645161	-0.535714
-0.592593	-0.172414
-0.526316	-0.483871
-0.381818	-0.490909
-0.333333	-0.353846
-0.526316	-0.121951
-0.449275	-0.322581
-0.213115	-0.565217
-0.518072	-0.333333
-0.782609	-0.222222
-0.488372	-0.387097
-0.5	-0.384615
-0.521739	-0.407407
-0.659574	-0.435897
-0.488372	-0.306122
-0.304348	-0.461539
-0.346939	-0.463415
	-0.529412
	-0.584906
	-0.133333
	-0.357143
	-0.254902
	-0.321429
	-0.285714
Figure 10F
Choice index
F2 of OP50-trained P0	F2 of GRb0427-trained P0
-0.452229	-0.189189
-0.756098	-0.391304
-0.115385	-0.269841
-0.242424	-0.346939
0.1	0.0909091
-0.333333	-0.35
-0.846154	-0.344538
-0.703125	-0.114286
-0.553398	-0.418182
-0.762238	-0.304348
-0.688312	-0.111111
-0.272727	-0.568627
-0.172414	-0.116279
-0.423077	-0.206349
-0.6	-0.0434783
-0.454545	0.0508475
-0.44	-0.0566038
-0.545454	-0.516483
-0.269231	-0.152542
-0.454545	-0.52381
-0.542857

[truncated: 2 more sheets: Figure S1, Figure S4]
